# Supplementary material for: Real-Life Impact of Glucocorticoid Treatment in COVID-19 Mortality: A Multicenter Retrospective Study
Source: J Clin Med. 2021 Oct 13;10(20):4678. doi: 10.3390/jcm10204678 (PMC8540860; doi:10.3390/jcm10204678)
Supplement: Supplementary file 1 [file jcm-10-04678-s001.zip]

Archive with 1 entries (1 files):
- jcm-1386983-supplementary.pdf
